# Supplementary material for: A Comparative Study of Physicochemical, Aroma, and Color Profiles Affecting the Sensory Properties of Grape Juice from Four Chinese Vitis vinifera × Vitis labrusca and Vitis vinifera Grapes
Source: Foods. 2024 Dec 2;13(23):3889. doi: 10.3390/foods13233889 (PMC11640426; doi:10.3390/foods13233889)
Supplement: Supplementary file 1 [file foods-13-03889-s001.zip]

Archive with 1 entries (1 files):
- foods-3303837-supplementary.pdf
